# Supplementary material for: Frequent Epigenetic Inactivation of DIRAS-1 and DIRAS-2 Contributes to Chemo-Resistance in Gliomas
Source: Cancers (Basel). 2021 Oct 12;13(20):5113. doi: 10.3390/cancers13205113 (PMC8534260; doi:10.3390/cancers13205113)
Supplement: Supplementary file 1 [file cancers-13-05113-s001.zip]

Archive with 3 entries (2 files):
- Supplementary Files/
- Supplementary Files/Supplementary_Table_1.xlsx
- Supplementary Files/Supplementary_Table_2.xlsx
