# Supplementary material for: Frequent Epigenetic Inactivation of DIRAS-1 and DIRAS-2 Contributes to Chemo-Resistance in Gliomas
Source: Cancers (Basel). 2021 Oct 12;13(20):5113. doi: 10.3390/cancers13205113 (PMC8534260; doi:10.3390/cancers13205113)
Supplement: Supplementary file 1 [file cancers-13-05113-s001.zip › Supplementary Files/Supplementary_Table_1.xlsx]

## Sheet: Tumors
Supplementary Table 1: DIRAS-1 and DIRAS-2 mRNA expression and CpG methylation status in gliomas and non-neoplastic brain tissues
					DIRAS-1												DIRAS2
						CpG island 114												CpG island 20
Diag.	IDH1	IDH2	LOH 1p	LOH 19q	Expr. DIRAS-1	CpG 1 (-52)	CpG 2 (-51)	CpG 3 (-50)	CpG 4 (-49)	CpG 5 (-48)	CpG 6 (-47)	CpG 7 (-46)	Score	no. of CpGs analyzed	average score per analyzed CpG island		Expr. DIRAS-2	CpG 1 (+19)	CpG 2 (+20)	CpG 3 (+21)	CpG 4 (+22)	CpG 5 (+23)	CpG 6 (+24)	CpG 7 (+25)	CpG 8 (+26)	CpG 9 (+27)	CpG 10 (+28)	CpG 11 (+29)	CpG 12 (+30)	CpG 13 (+31)	CpG 14 (+32)	Score	no. of CpGs analyzed	average score per analyzed CpG island
Astrocytic tumors, IDH wildtype
AII	wt	wt	RET	RET		2	1	0	2	1	1	0	7	7	1			na	na	na	na	na	na	na	na	na	na	na	na	na	na	na	na	na
AAIII	wt	wt	RET	RET		3	2	1	1	2	ni	3	12	6	2			1	1	1	1	1	1	1	1	1	0	0	0	1	2	12	14	0.857143
AAIII	wt	wt	RET	RET		ni	2	2	2	1	1	1	9	6	1.5			na	na	na	na	na	na	na	na	na	na	na	na	na	na	na	na	na
AAIII	wt	wt	RET	RET		2	3	0	1	1	1	0	8	7	1.14286			0	1	1	1	0	1	1	1	1	0	0	0	1	1	9	14	0.642857
GBIV	wt	wt	RET	na		3	3	2	1	1	0	0	10	7	1.42857			0	1	1	1	1	0	1	1	1	1	0	0	0	1	9	14	0.642857
GBIV	wt	wt	RET	na		ni	ni	2	2	1	0	0	5	5	1			ni	ni	ni	ni	ni	ni	ni	ni	ni	ni	ni	ni	ni	ni	na	na	na
GBIV	wt	wt	RET	na		ni	2	3	2	1	0	0	8	6	1.33333			ni	ni	ni	ni	ni	ni	ni	ni	ni	ni	ni	ni	ni	ni	na	na	na
GBIV	wt	wt	RET	na		3	2	1	1	1	1	1	10	7	1.42857			1	1	1	1	1	0	2	1	1	1	1	1	1	2	15	14	1.07143
GBIV	wt	wt	RET	na		2	1	0	2	ni	0	1	6	6	1			ni	ni	ni	ni	ni	0	1	0	1	2	0	2	ni	1	7	8	0.875
GBIV	wt	wt	RET	na		3	3	3	3	1	1	1	15	7	2.14286			0	1	1	1	1	0	1	1	1	1	0	0	1	1	10	14	0.714286
GBIV	wt	wt	RET	na		ni	2	2	1	1	0	0	6	6	1			ni	ni	ni	ni	ni	ni	ni	ni	ni	ni	ni	ni	ni	ni	na	na	na
GBIV	wt	wt	na	na		3	2	2	1	1	2	1	12	7	1.71429			ni	ni	ni	ni	ni	ni	ni	ni	ni	ni	ni	ni	ni	ni	na	na	na
GBIV	wt	wt	RET	RET		ni	ni	ni	2	1	1	1	5	4	1.25			ni	ni	ni	ni	ni	ni	ni	ni	ni	ni	ni	ni	ni	ni	na	na	na
GBIV	wt	wt	RET	RET		ni	ni	2	1	1	1	1	6	5	1.2			0	0	0	0	0	ni	ni	ni	ni	ni	ni	ni	ni	ni	0	5	0
GBIV	wt	wt	RET	RET		ni	ni	2	1	1	1	1	6	5	1.2			0	0	0	0	0	0	0	ni	ni	ni	ni	ni	ni	ni	0	7	0
GBIV	wt	wt	na	na		ni	1	2	1	1	1	0	6	6	1			0	0	0	ni	ni	ni	ni	ni	ni	ni	ni	ni	ni	ni	0	3	0
					mean methylation score astrocytic tumors, IDH-wildtype (p-value)										1.33 (p=ns)		mean methylation score astrocytic tumors, IDH-wildtype (p-value)																	0.53 (p=ns)
Astrocytic tumors, IDH mutant
AII	R132H	na	RET	na		3	2	3	2	3	ni	ni	13	5	2.6			0	1	1	1	0	0	1	1	1	0	0	0	1	1	8	14	0.571429
AII	R132H	na	RET	LOH		3	3	3	3	1	1	1	15	7	2.14286			ni	3	3	2	2	3	1	1	2	1	1	1	1	1	22	13	1.69231
AII	R132H	na	RET	RET		3	3	3	3	1	2	1	16	7	2.28571			0	1	0	0	1	0	1	0	1	0	0	0	1	1	6	14	0.428571
AII	R132H	na	RET	LOH		3	3	3	3	1	0	0	13	7	1.85714			2	na	2	2	2	2	1	1	2	1	0	1	1	1	18	13	1.38462
AAIII	R132H	na	LOH	RET		3	3	3	3	2	3	2	19	7	2.71429			1	1	1	1	1	0	1	1	1	0	0	1	1	1	11	14	0.785714
AAIII	R132H	na	RET	RET		3	3	2	1	1	1	0	11	7	1.57143			2	2	2	2	2	2	1	2	2	0	0	0	1	0	18	14	1.28571
AAIII	R132H	na	RET	LOH		3	3	3	1	1	1	0	12	7	1.71429			2	na	2	2	2	1	1	1	1	0	0	0	1	1	14	13	1.07692
AAIII	R132H	na	RET	na		2	3	3	2	2	3	1	16	7	2.28571			1	1	2	1	1	1	2	1	1	1	ni	ni	ni	ni	12	10	1.2
					mean methylation score astrocytic tumors, IDH-mutated (p-value)										2.15 (p= 0.01)		mean methylation score astrocytic tumors, IDH-mutated (p-value)																	1.06 (p=0.04)
Oligodendroglial tumors
OII	R132H	na	LOH	LOH		3	3	3	3	3	3	3	21	7	3			1	1	1	1	1	1	2	1	1	1	0	1	ni	ni	12	12	1
OII	wt	R172K	LOH	LOH		3	2	3	2	3	ni	ni	13	5	2.6			3	ni	2	1	1	1	1	1	1	1	0	1	1	1	15	13	1.15385
OIII	R132H	na	LOH	LOH		3	3	3	3	2	3	ni	17	6	2.83333			0	0	0	0	0	0	0	0	0	0	0	0	0	0	0	14	0
OIII	R132H	na	LOH	LOH		3	3	3	3	3	3	1	19	7	2.71429			2	2	1	0	0	0	0	0	1	0	0	0	0	1	7	14	0.5
OIII	R132H	na	LOH	LOH		ni	3	3	3	3	3	1	16	6	2.66667			ni	ni	ni	ni	ni	ni	ni	ni	ni	ni	ni	ni	ni	ni	na	na	na
OIII	R132H	na	LOH	LOH		3	3	3	3	2	2	2	18	7	2.57143			2	na	2	1	2	1	1	0	0	0	0	0	0	0	9	13	0.692308
OIII	R132H	na	LOH	LOH		3	2	3	2	1	2	1	14	7	2			1	2	1	1	1	1	1	1	1	0	0	1	1	1	13	14	0.928571
OIII	R132H	na	LOH	LOH		ni	2	3	3	1	2	1	12	6	2			na	na	na	na	na	na	na	na	na	na	na	na	na	na	na	na	na
OIII	R132H	na	LOH	LOH		2	1	2	1	1	0	0	7	7	1			3	3	2	2	2	1	1	1	1	0	0	1	1	1	19	14	1.35714
OIII	R132H	na	LOH	LOH		ni	ni	ni	ni	ni	ni	ni	ni	0	na			0	1	2	1	1	0	2	1	2	1	na	na	na	na	11	10	1.1
					mean methylation score oligodendroglial tumors, IDH-mutated (p-value)										2.38 (p = 0.001)		mean methylation score oligodendroglial tumors, IDH-mutated (p-value)																	0.85 (p=ns)
Non-neoplastic brain/ universal methylated DNA
NNB 1					na	ni	ni	1	1	1	1	1	5	5	1		na	na	na	na	na	na	na	na	na	na	1	0	1	1	1	4	5	0.8
NNB 2					na	ni	2	2	2	1	1	0	8	6	1.33333		na	0	0	0	0	0	na	na	na	na	na	na	na	na	na	0	5	0
NNB 3					na	ni	ni	2	2	1	1	1	7	5	1.4		na	0	0	0	0	0	0	0	0	0	0	0	0	1	0	1	14	0.0714286
univ.m.DNA					na	3	3	3	3	2	3	3	20	7	2.85714		na	3	3	3	3	3	3	3	3	3	3	3	3	3	3	42	14	3
					mean methylation score non-neoplastic brain tissue										1.23		mean methylation score non-neoplastic brain tissue																	0.3
CpG methylation:		0	completely unmethylated			1	weakly methylated			2	moderately methylated						3	strongly methylated
mRNA expression:			< 0.5				0.5-1				>1		na		na not analyzed				ni	not informative			ns	not significant

## Sheet: Cell lines
Supplementary Table 1: DIRAS-1 and DIRAS-2 mRNA expression and CpG methylation status in cell lines
						DIRAS-1
						CpG island 114
Cell line	Diag.	IDH1	IDH2	LOH 1p	LOH 19q	mRNA expr.	CpG 1 (-52)	CpG 2 (-51)	CpG 3 (-50)	CpG 4 (-49)	CpG 5 (-48)	CpG 6 (-47)	CpG 7 (-46)	Score	no. of CpGs analyzed	average score per analyzed CpG island
U251	GBIV	wt	wt	RET	na		3	3	3	2	0	3	2	16	7	2.28571
Hs683	GBIV	wt	wt	RET	na		3	3	3	3	2	3	1	18	7	2.57143
						DIRAS2
						CpG island 20
Cell line	Diag.	IDH1	IDH2	LOH 1p	LOH 19q	mRNA expr.	CpG 1 (+19)	CpG 2 (+20)	CpG 3 (+21)	CpG 4 (+22)	CpG 5 (+23)	CpG 6 (+24)	CpG 7 (+25)	CpG 8 (+26)	CpG 9 (+27)	CpG 10 (+28)	CpG 11 (+29)	CpG 12 (+30)	CpG 13 (+31)	CpG 14* (+32)	Score	no. of CpGs analyzed	average score per analyzed CpG island
U251	GBIV	wt	wt	RET	na		n.i.	2	2	1	1	2	1	1	2	2	3	3	3	1	24	13	1.84615
Hs683	GBIV	wt	wt	RET	na		0	2	1	0	1	0	0	0	1	1	0	0	1	1	8	14	0.571429
CpG methylation:								0	completely unmethylated			1	weakly methylated			2	moderately methylated			3	strongly methylated
mRNA expression:									< 0.5				0.5-1				>1		ni	not informative
