# Supplementary material for: Frequent Epigenetic Inactivation of DIRAS-1 and DIRAS-2 Contributes to Chemo-Resistance in Gliomas
Source: Cancers (Basel). 2021 Oct 12;13(20):5113. doi: 10.3390/cancers13205113 (PMC8534260; doi:10.3390/cancers13205113)
Supplement: Supplementary file 1 [file cancers-13-05113-s001.zip › Supplementary Files/Supplementary_Table_2.xlsx]

## Sheet: Tabelle1
Primer sequences:
designation	sequence 5'-3'
DIRAS-1 for (qRT-PCR)	GGCAACAAGTGCGATGAGAC
DIRAS-1 rev (qRT-PCR)	GTCAGCAGCTCCTGGAAGAG
DIRAS-2 for (qRT-PCR)	GTGATCTGCAATGTGCATATGC
DIRAS-2 rev (qRT-PCR)	GGTGTTGGCAAGAGCTCC
ARF1 for (qRT-PCR)	GACCACGATCCTCTACAAGC
ARF1 rev (qRT-PCR)	TCCCACACAGTGAAGCTGATG
GAPDH for (qRT-PCR)	TACTAGCGGTTTTACGGGCG
GAPDH rev (qRT-PCR)	TCGAACAGGAGGAGCAGAGAGCGA
DIRAS-1 F1 (SSCP)	CAGCGGGGGTCAGTGG
DIRAS-1 R1 (SSCP)	CAAGGAGCTCTTCCAGGAG
DIRAS-1 F2 (SSCP)	CCGGCGCGTCTCCAG
DIRAS-1 R2 (SSCP)	CATCTACAAGCTCATCGTGCAG
DIRAS-1 F3 (SSCP)	CGGGGATGTCCTCCACG
DIRAS-1 R3 (SSCP)	CGGGGATGTCCTCCACG
DIRAS-1 F4 (SSCP)	GTCTGTGATCTGCAGCGTG
DIRAS-1 R4 (SSCP)	GTTCTTGCAGCTGGCACC
DIRAS1_ChIP_for2	TCGACTTACTCATTTCACAACG
DIRAS1_CHIP_rev2	GCAGAAATGCGGATAAAGG
DIRAS2_ChIP_for2	CCTCGCCATCTATTCCAAG
DIRAS2_CHIP_rev2	CGCTCCTCCTACTCTCTTCA
GAPDH_ChIP_for2	CCTCGCCATCTATTCCAAG
GAPDH_ChIP_rev2	CGCTCCTCCTACTCTCTTCA
DIRAS-1_Meth_for3	GGGTGGGTTTTTAGGTGTATT
DIRAS-1_Meth_rev3	ACTTAAAAAAAACAAAATCCAACC
DIRAS-2_Meth_for1	AGGTTAGCGTAGGTGTAGGGGTTG
DIRAS-2_Meth_rev1	CCTAAAAACGATAATCCCTTTCCAAAAAC
DIRAS-2_Meth_for2	AGGTAGAGATTGAAGAGAGTAGGAGGAG
DIRAS-2_Meth_rev2	AAAATCGATTACCTAAAAAAAAACACAACTCC
IDH1-Tag-for	TGTAAAACGACGGCCAGTTGGCACCATACGAAATATTCTGG
IDH1_Tag_rev	CAGGAAACAGCTATGACCGCCAACATGACTTACTTGATCC
IDH2_Tag_for	TGTAAAACGACGGCCAGTGTTCAAGCTGAAGAAGATGTGG
IDH2_Tag_rev	CAGGAAACAGCTATGACCTGTGGCCTTGTACTGCAGAG
Seq-Taq_for	TGTAAAACGACGGCCAGT
Seq-Taq_rev	CAGGAAACAGCTATGACC
D1S482-Hex-for	HEX-CGCTTGCCCAGGATTTG
D1S482-rev	AGGGGGACACTTGCCG
D1S458-FAM-for	FAM-ATCCAACTTCCACACCTCCA
D1S458-rev	CCATTGTAATTCTAGCCGCC
D1S468-HEX-for	HEX-AATTAACCGTTTTGGTCCT
D1S468-rev	GCGACACACACTTCCC
D1S1612-FAM-for	FAM-TCCCATGCCAAAATTCTTAG
D1S1612-rev	GAAAGAAAGAGAAAGAAGGAAGG
D1S513-FAM-for	FAM-AGCTGAGACCCTGCCTTG
D1S513-rev	AGCCTTCAGAGCCTGCC
D19S601-FAM-for	FAM-CAATGTGAGGCTGGTCTCTT
D19S601-rev	ATCATATGGCCTTCAGTGGA
APOC2-Hex-for	HEX-AGGGCAAAGATCGATAAAGCAGGAAT
APOC2-rev	CCACCCTAACTCTAAGCAGAAGCT
D19S572-Hex-for	ATTTGGGTGTGCTGACAC
D19S572-rev	GGGCCACATCCTATCCC
